# Supplementary material for: Riboceine Rescues Auranofin-Induced Craniofacial Defects in Zebrafish
Source: Antioxidants (Basel). 2021 Dec 8;10(12):1964. doi: 10.3390/antiox10121964 (PMC8750187; doi:10.3390/antiox10121964)
Supplement: Supplementary file 1 [file antioxidants-10-01964-s001.zip]

Archive with 1 entries (1 files):
- antioxidants-1477808-supplementary.pdf
